# Supplementary material for: Depletion of Small HDL Subclasses Predicts Poor Survival in Liver Cirrhosis
Source: Antioxidants (Basel). 2025 May 30;14(6):664. doi: 10.3390/antiox14060664 (PMC12190158; doi:10.3390/antiox14060664)
Supplement: Supplementary file 1 [file antioxidants-14-00664-s001.zip]

Archive with 1 entries (1 files):
- antioxidants-3635023-supplementary.pdf
